# Supplementary material for: Fetuin-A protein distribution in mature inflamed and ischemic brain tissue
Source: PLoS One. 2018 Nov 9;13(11):e0206597. doi: 10.1371/journal.pone.0206597 (PMC6226147; doi:10.1371/journal.pone.0206597)
Supplement: S1 File — This file contains the semiquantitative scores for each tissue sample. (XLSX) [file pone.0206597.s001.xlsx]

## Sheet: Data
case	neocortex					basal ganglia				temporal lobe									cerebellum
	subpial	cortex	white matter	perivascular cortex	neocortex mean	neurons (BG)	fibre tracts	perivascular BG	BG mean	choroid plexus	ependyma CA	periventricular CA	cortex cells CA	white matter CA	perivascular CA	cornu ammonis	dentate gyrus	hippocampus mean		cerebellar white matter	Purkinje cells	granular cells	cerebellum mean
					#DIV/0!				#DIV/0!									#DIV/0!					#DIV/0!
K1	3	2	3	0	2	0	0	0	0	3	3	3	3	2	0	3	n	2.42857		3	3	3	3
K2	0	0	0	0	0	0	0	3	1	3	3	2	1	0	0	2	2	1.625		0	2	0	0.666667
K3	2	1	3	0	1.5	1	0	2	1	0	1	3	0	0	0	0	0	0.5		1	1	0	0.666667
K4	0	1	1	0	0.5	n	n	n	n	3	2	0	0	1	0	1	1	1		0	2	1	1
K5	0	0	0	0	0	0	0	0	0	3	2	0	0	0	0	1	0	0.75		1	2	1	1.33333
K6	0	1	3	0	1	0	0	3	1	3	1	0	0	1	0	0	0	0.625		0	2	0	0.666667
K7	n	n	n	n	n	2	0	0	0.666667	3	2	2	3	0	0	3	3	2		1	2	0	1
K8	0	3	0	0	0.75	n	n	n	n	3	2	0	2	1	0	0	0	1		0	2	0	0.666667
K9	0	2	2	0	1	1	1	2	1.33333	2	1	2	2	2	3	1	2	1.875		3	2	1	2
K10	0	2	2	0	1	2	1	0	1	2	1	0	2	2	0	1	1	1.125		3	0	2	1.66667
K11	0	1	1	0	0.5	2	2	0	1.33333	2	2	0	0	1	0	1	1	0.875		2	2	1	1.66667
K12	0	3	1	0	1	1	1	0	0.666667	0	3	2	0	0	0	0	0	0.625		0	0	0	0
K13	0	2	3	0	1.25	2	2	0	1.33333	1	2	3	1	3	0	0	2	1.5		3	2	1	2
K15	0	0	1	0	0.25	0	0	0	0	3	1	3	2	1	0	0	0	1.25		0	0	0	0
					n													n					n
E1	2	3	3	0	2	2	0	2	1.33333	3	3	3	0	0	0	3	2	1.75		0	0	0	0
E1	0	3	1	0
E1	0	2	0	0
E2	0	3	0	0	0.75	0	0	0	0	0	0	0	0	0	0	0	0	0		0	0	0	0
E3	0	1	2	0	0.75	0	0	0	0	3	3	3	0	0	0	0	0	1.125		0	0	0	0
E4	3	1	1	0	1.25	2	2	0	1.33333	3	1	0	1	1	0	0	1	0.875		3	1	0	1.33333
E5	0	1	1	0	0.416667	n	n	0	n	n	3	0	0	1	0	1	0	0.714286		2	2	0	1.33333
E5	0	1	1	0
E5	0	0	1	0
E6	0	0	0	0	0	1	1	0	0.666667	0	0	1	1	1	0	1	0	0.5		1	0	0	0.333333
E7	0	0	0	0	0	1	1	0	0.666667	1	0	0	1	0	0	0	0	0.25		0	3	0	1
E8	0	2	2	0	1	2	2	2	2	3	2	0	2	1	2	n	n	1.66667		2	0	1	1
E9	0	2	1	0	0.875	2	1	0	1	1	2	0	2	1	0	1	1	1		1	0	1	0.666667
E9	1	2	1	0
E10	0	3	3	0	1.5	1	3	0	1.33333	3	3	3	3	3	0	2	1	2.25		n	n	n	n
E11	0	1	1	0	0.875	1	1	0	0.666667	1	1	1	1	1	1	1	1	1		1	0	1	0.666667
E11	1	2	2	0
E12	0	1	1	0	0.625	0	0	0	0	0	0	0	1	1	0	0	1	0.375		n	n	n	n
E12	1	1	1	0
E13	0	0	1	0	0.25	0	1	0	0.333333	n	n	n	n	n	n	n	n	n		1	0	0	0.333333
E13	0	1	0	0
E15	0	2	3	0	1.25	1	1	0	1	3	3	3	2	0	0	0	1	2		1	0	0	0.333333
E16	3	2	0	0	1	0	0	1	0.333333	n	n	n	n	n	n	n	n	n		n	n	n	n
E16	0	1	2	0
E17	0	1	1	0	0.916667	n	n	n	n	n	n	n	n	n	n	n	n	n		0	0	0	0
E17	1	1	3	0
E17	0	1	3	0
E18	0	1	1	0	0.375	0	0	1	0.333333	n	n	n	n	n	n	n	n	n		1	0	2	0.833333
E18	0	0	1	0																0	0	2
E19	3	3	3	0	1.25	1	0	0	0.333333	1	1	0	2	n	0	1	1	0.857143		1	1	1	1
E19	0	1	0	0
E20	0	0	0	0	0	0	0	0	0	2	2	n	0	0	0	0	0	0.571429		0	0	0	0
E21	0	0	0	0	0	0	0	0	0	2	n	2	n	0	0	0	0	0.666667		0	0	0	0
					n				n									n					n
I1	n	n	n	n	n	n	n	n	n	n	n	n	n	n	n	n	n	n		1	1	1	1
I2	0	1	3	0	1	n	n	n	n	n	n	n	n	n	n	n	n	n		n	n	n	n
I3	0	3	3	0	1.5	n	n	n	n	n	n	n	n	n	n	n	n	n		n	n	n	n
I4	0	3	3	0	1.5	n	n	n	n	n	3	0	2	3	0	0	0	1.14286		n	n	n	n
I5	n	n	n	n	n	1	0	0	0.333333	n	n	n	n	n	n	n	n	n		n	n	n	n
I6	n	n	n	n	n	3	0	n	1.5	n	n	n	n	n	n	n	n	n		n	n	n	n
I7	0	1	3	0	1	n	n	n	n	n	n	n	n	n	n	n	n	n		n	n	n	n
I8	0	0	3	0	0.75	n	n	n	n	n	n	n	n	n	n	n	n	n		n	n	n	n
I9	n	n	n	n	n	0	0	0	0	n	n	n	n	n	n	n	n	n		n	n	n	n
I10	0	3	3	0	1.41667	n	n	n	n	n	n	n	n	n	n	n	n	n		n	n	n	n
I10	0	2	1	2
I10	0	3	3	0
I11	n	n	n	n	n	2	1	1	1.33333	n	n	n	n	n	n	n	n	n		n	n	n	n
I12	0	1	1	0	0.75	n	n	n	n	n	n	n	n	n	n	n	n	n		0	1	0	0.333333
I12	2	1	1	0
I13	n	n	n	n	n	1	1	0	0.666667	3	3	3	2	0	0	0	1	2		3	1	0	1.33333
I14	3	2	2	0	1.25	n	n	n	n	n	n	n	n	n	n	n	n	n		n	n	n	n
I14	0	2	1	0
I14	0	2	3	0
					#DIV/0!				#DIV/0!									#DIV/0!					#DIV/0!
					#DIV/0!				#DIV/0!									#DIV/0!					#DIV/0!
mean groups					#DIV/0!				#DIV/0!									#DIV/0!					#DIV/0!
	subpial	cortex cells	white matter	perivascular	overall analysis	neurons	fibre tracts	perivascular	overall analysis	choroid plexus	ependyma	periventricular layer	cortex cells temp.	white matter temp.	perivascular	cornu ammonis	dentate gyrus	overall analysis		cerebellar white matter	Purkinje cells	granular cells	overall analysis
inflammation	0.454545	1.30303	1.21212	0	0.754167	0.777778	0.722222	0.315789	0.62963	1.73333	1.6	1.06667	1.06667	0.666667	0.1875	0.666667	0.6	0.975074		0.777778	0.388889	0.444444	0.519608
control	0.384615	1.38462	1.53846	0	0.826923	0.916667	0.583333	0.833333	0.777778	2.21429	1.85714	1.42857	1.14286	1	0.214286	0.928571	0.923077	1.22704		1.21429	1.57143	0.714286	1.16667
ischemia	0.384615	1.84615	2.30769	0.153846	1.14583	1.4	0.4	0.25	0.766667	3	3	1.5	2	1.5	0	0	0.5	1.57143		1.33333	1	0.333333	0.888889
mean all	0.423729	1.44068	1.52542	0.0338983	0.853659	0.914286	0.628571	0.485714	0.7	2	1.80645	1.25806	1.16129	0.870968	0.1875	0.741935	0.733333	1.12258		1	0.914286	0.542857	0.818627
standard deviation inflammation	0.924118	0.96875	1.03741	0	0.539724	0.781025	0.852936	0.640312	0.578312	1.26886	1.249	1.2083	0.927362	0.74162	0.47697	0.806226	0.589491	0.679455		0.835711	0.776643	0.652919	0.47806
standard deviation control	0.894997	1.03016	1.17803	0	0.578362	0.860114	0.731925	1.16058	0.534522	1.08091	0.742307	1.29363	1.12486	0.92582	0.772618	1.03263	0.989743	0.561433		1.2637	0.903508	0.880631	0.804255
standard deviation ischemia	0.784193	1.16267	1.31052	0.446594	0.609007	0.906327	0.349927	0.257539	0.502404	0.772618	1.04978	0.772618	0.699854	0.772618	0	0	0.257539	0.573248		0.795395	0.410326	0.257539	0.412393
standard variance control	0.923077	1.08974	1.4359	0	0.33734	0.810606	0.628788	1.60606	0.26936	1.25824	0.593407	1.8022	1.36264	0.923077	0.642857	1.14835	1.07692	0.339454		1.71978	0.879121	0.835165	0.696581
standard variance inflammation	0.880682	0.967803	1.10985	0	0.306634	0.653595	0.800654	0.450292	0.351489	1.49524	1.54286	1.78095	0.92381	0.666667	0.295833	0.809524	0.4	0.412714		0.771242	0.722222	0.496732	0.242647
standard variance ischemia	0.923077	0.974359	0.897436	0.307692	0.0987103	1.3	0.3	0.25	0.411111	#DIV/0!	0	4.5	0	4.5	0	0	0.5	0.367347		2.33333	0	0.333333	0.259259
					#DIV/0!				#DIV/0!									#DIV/0!					#DIV/0!
					#DIV/0!				#DIV/0!									#DIV/0!					#DIV/0!
					#DIV/0!				#DIV/0!									#DIV/0!					#DIV/0!
					#DIV/0!				#DIV/0!									#DIV/0!					#DIV/0!
					#DIV/0!				#DIV/0!									#DIV/0!					#DIV/0!
					#DIV/0!				#DIV/0!									#DIV/0!					#DIV/0!
					#DIV/0!				#DIV/0!									#DIV/0!					#DIV/0!
					#DIV/0!				#DIV/0!									#DIV/0!					#DIV/0!
					#DIV/0!				#DIV/0!									#DIV/0!					#DIV/0!
					#DIV/0!				#DIV/0!									#DIV/0!					#DIV/0!
					#DIV/0!				#DIV/0!									#DIV/0!					#DIV/0!
					#DIV/0!				#DIV/0!									#DIV/0!					#DIV/0!
					#DIV/0!				#DIV/0!									#DIV/0!					#DIV/0!
					#DIV/0!				#DIV/0!									#DIV/0!					#DIV/0!
					#DIV/0!				#DIV/0!									#DIV/0!					#DIV/0!
					#DIV/0!				#DIV/0!									#DIV/0!					#DIV/0!
					#DIV/0!				#DIV/0!									#DIV/0!					#DIV/0!
					#DIV/0!				#DIV/0!									#DIV/0!					#DIV/0!
					#DIV/0!				#DIV/0!									#DIV/0!					#DIV/0!
					#DIV/0!				#DIV/0!									#DIV/0!					#DIV/0!
					#DIV/0!				#DIV/0!									#DIV/0!					#DIV/0!
					#DIV/0!				#DIV/0!									#DIV/0!					#DIV/0!
					#DIV/0!				#DIV/0!									#DIV/0!					#DIV/0!
					#DIV/0!				#DIV/0!									#DIV/0!					#DIV/0!
					#DIV/0!				#DIV/0!									#DIV/0!					#DIV/0!
					#DIV/0!				#DIV/0!									#DIV/0!					#DIV/0!
					#DIV/0!				#DIV/0!									#DIV/0!					#DIV/0!
					#DIV/0!				#DIV/0!									#DIV/0!					#DIV/0!
					#DIV/0!				#DIV/0!									#DIV/0!					#DIV/0!
					#DIV/0!				#DIV/0!									#DIV/0!					#DIV/0!
					#DIV/0!				#DIV/0!									#DIV/0!					#DIV/0!
					#DIV/0!				#DIV/0!									#DIV/0!					#DIV/0!
					#DIV/0!				#DIV/0!									#DIV/0!					#DIV/0!
					#DIV/0!				#DIV/0!									#DIV/0!					#DIV/0!
					#DIV/0!				#DIV/0!									#DIV/0!					#DIV/0!
					#DIV/0!				#DIV/0!									#DIV/0!					#DIV/0!
					#DIV/0!				#DIV/0!									#DIV/0!					#DIV/0!
					#DIV/0!				#DIV/0!									#DIV/0!					#DIV/0!
					#DIV/0!				#DIV/0!									#DIV/0!					#DIV/0!
					#DIV/0!				#DIV/0!									#DIV/0!					#DIV/0!
					#DIV/0!				#DIV/0!									#DIV/0!					#DIV/0!
					#DIV/0!				#DIV/0!									#DIV/0!					#DIV/0!
					#DIV/0!				#DIV/0!									#DIV/0!					#DIV/0!
					#DIV/0!				#DIV/0!									#DIV/0!					#DIV/0!
					#DIV/0!				#DIV/0!									#DIV/0!					#DIV/0!
					#DIV/0!				#DIV/0!									#DIV/0!					#DIV/0!
					#DIV/0!				#DIV/0!									#DIV/0!					#DIV/0!
					#DIV/0!				#DIV/0!									#DIV/0!					#DIV/0!
					#DIV/0!				#DIV/0!									#DIV/0!					#DIV/0!
					#DIV/0!				#DIV/0!									#DIV/0!					#DIV/0!
					#DIV/0!				#DIV/0!									#DIV/0!					#DIV/0!
					#DIV/0!				#DIV/0!									#DIV/0!					#DIV/0!
					#DIV/0!				#DIV/0!									#DIV/0!					#DIV/0!
					#DIV/0!				#DIV/0!									#DIV/0!					#DIV/0!
					#DIV/0!				#DIV/0!									#DIV/0!					#DIV/0!
					#DIV/0!				#DIV/0!									#DIV/0!					#DIV/0!
					#DIV/0!				#DIV/0!									#DIV/0!					#DIV/0!
					#DIV/0!				#DIV/0!									#DIV/0!					#DIV/0!
					#DIV/0!				#DIV/0!									#DIV/0!					#DIV/0!
					#DIV/0!				#DIV/0!									#DIV/0!					#DIV/0!
					#DIV/0!				#DIV/0!									#DIV/0!					#DIV/0!
					#DIV/0!				#DIV/0!									#DIV/0!					#DIV/0!
					#DIV/0!				#DIV/0!									#DIV/0!					#DIV/0!
					#DIV/0!				#DIV/0!									#DIV/0!					#DIV/0!
					#DIV/0!				#DIV/0!									#DIV/0!					#DIV/0!
					#DIV/0!				#DIV/0!									#DIV/0!					#DIV/0!
					#DIV/0!				#DIV/0!									#DIV/0!					#DIV/0!
					#DIV/0!				#DIV/0!									#DIV/0!					#DIV/0!
					#DIV/0!				#DIV/0!									#DIV/0!					#DIV/0!
					#DIV/0!				#DIV/0!									#DIV/0!					#DIV/0!
					#DIV/0!				#DIV/0!									#DIV/0!					#DIV/0!
					#DIV/0!				#DIV/0!									#DIV/0!					#DIV/0!
					#DIV/0!				#DIV/0!									#DIV/0!					#DIV/0!
					#DIV/0!				#DIV/0!									#DIV/0!					#DIV/0!
					#DIV/0!				#DIV/0!									#DIV/0!					#DIV/0!
					#DIV/0!				#DIV/0!									#DIV/0!					#DIV/0!
					#DIV/0!				#DIV/0!									#DIV/0!					#DIV/0!
					#DIV/0!				#DIV/0!									#DIV/0!					#DIV/0!
					#DIV/0!				#DIV/0!									#DIV/0!					#DIV/0!
					#DIV/0!				#DIV/0!									#DIV/0!					#DIV/0!
					#DIV/0!				#DIV/0!									#DIV/0!					#DIV/0!
					#DIV/0!				#DIV/0!									#DIV/0!					#DIV/0!
					#DIV/0!				#DIV/0!									#DIV/0!					#DIV/0!
					#DIV/0!				#DIV/0!									#DIV/0!					#DIV/0!
					#DIV/0!				#DIV/0!									#DIV/0!					#DIV/0!
					#DIV/0!				#DIV/0!									#DIV/0!					#DIV/0!
					#DIV/0!				#DIV/0!									#DIV/0!					#DIV/0!
					#DIV/0!				#DIV/0!									#DIV/0!					#DIV/0!
					#DIV/0!				#DIV/0!									#DIV/0!					#DIV/0!
					#DIV/0!				#DIV/0!									#DIV/0!					#DIV/0!
					#DIV/0!				#DIV/0!									#DIV/0!					#DIV/0!
					#DIV/0!				#DIV/0!									#DIV/0!					#DIV/0!
					#DIV/0!				#DIV/0!									#DIV/0!					#DIV/0!
					#DIV/0!				#DIV/0!									#DIV/0!					#DIV/0!
					#DIV/0!				#DIV/0!									#DIV/0!					#DIV/0!
					#DIV/0!				#DIV/0!									#DIV/0!					#DIV/0!
					#DIV/0!				#DIV/0!									#DIV/0!					#DIV/0!
					#DIV/0!				#DIV/0!									#DIV/0!					#DIV/0!
					#DIV/0!				#DIV/0!									#DIV/0!					#DIV/0!
					#DIV/0!				#DIV/0!									#DIV/0!					#DIV/0!
					#DIV/0!				#DIV/0!									#DIV/0!					#DIV/0!
					#DIV/0!				#DIV/0!									#DIV/0!					#DIV/0!
					#DIV/0!				#DIV/0!									#DIV/0!					#DIV/0!
					#DIV/0!				#DIV/0!									#DIV/0!					#DIV/0!
					#DIV/0!				#DIV/0!									#DIV/0!					#DIV/0!
					#DIV/0!				#DIV/0!									#DIV/0!					#DIV/0!
					#DIV/0!				#DIV/0!									#DIV/0!					#DIV/0!
					#DIV/0!				#DIV/0!									#DIV/0!					#DIV/0!
					#DIV/0!				#DIV/0!									#DIV/0!					#DIV/0!
					#DIV/0!				#DIV/0!									#DIV/0!					#DIV/0!
					#DIV/0!				#DIV/0!									#DIV/0!					#DIV/0!
					#DIV/0!				#DIV/0!									#DIV/0!					#DIV/0!
					#DIV/0!				#DIV/0!									#DIV/0!					#DIV/0!
					#DIV/0!				#DIV/0!									#DIV/0!					#DIV/0!
					#DIV/0!				#DIV/0!									#DIV/0!					#DIV/0!
					#DIV/0!				#DIV/0!									#DIV/0!					#DIV/0!
					#DIV/0!				#DIV/0!									#DIV/0!					#DIV/0!
					#DIV/0!				#DIV/0!									#DIV/0!					#DIV/0!
					#DIV/0!				#DIV/0!									#DIV/0!					#DIV/0!
					#DIV/0!				#DIV/0!									#DIV/0!					#DIV/0!
					#DIV/0!				#DIV/0!									#DIV/0!					#DIV/0!
					#DIV/0!				#DIV/0!									#DIV/0!					#DIV/0!
					#DIV/0!				#DIV/0!									#DIV/0!					#DIV/0!
					#DIV/0!				#DIV/0!									#DIV/0!					#DIV/0!
					#DIV/0!				#DIV/0!									#DIV/0!					#DIV/0!
					#DIV/0!				#DIV/0!									#DIV/0!					#DIV/0!
					#DIV/0!				#DIV/0!									#DIV/0!					#DIV/0!
					#DIV/0!				#DIV/0!									#DIV/0!					#DIV/0!
					#DIV/0!				#DIV/0!									#DIV/0!					#DIV/0!
					#DIV/0!				#DIV/0!									#DIV/0!					#DIV/0!
					#DIV/0!				#DIV/0!									#DIV/0!					#DIV/0!
					#DIV/0!				#DIV/0!									#DIV/0!					#DIV/0!
					#DIV/0!				#DIV/0!									#DIV/0!					#DIV/0!
					#DIV/0!				#DIV/0!									#DIV/0!					#DIV/0!
					#DIV/0!				#DIV/0!									#DIV/0!					#DIV/0!
					#DIV/0!				#DIV/0!									#DIV/0!					#DIV/0!
					#DIV/0!				#DIV/0!									#DIV/0!					#DIV/0!
					#DIV/0!				#DIV/0!									#DIV/0!					#DIV/0!
					#DIV/0!				#DIV/0!									#DIV/0!					#DIV/0!
					#DIV/0!				#DIV/0!									#DIV/0!					#DIV/0!
					#DIV/0!				#DIV/0!									#DIV/0!					#DIV/0!
					#DIV/0!				#DIV/0!									#DIV/0!					#DIV/0!
					#DIV/0!				#DIV/0!									#DIV/0!					#DIV/0!
					#DIV/0!				#DIV/0!									#DIV/0!					#DIV/0!
					#DIV/0!				#DIV/0!									#DIV/0!					#DIV/0!
					#DIV/0!				#DIV/0!									#DIV/0!					#DIV/0!
					#DIV/0!				#DIV/0!									#DIV/0!					#DIV/0!
					#DIV/0!				#DIV/0!									#DIV/0!					#DIV/0!
					#DIV/0!				#DIV/0!									#DIV/0!					#DIV/0!
					#DIV/0!				#DIV/0!									#DIV/0!					#DIV/0!
					#DIV/0!				#DIV/0!									#DIV/0!					#DIV/0!
					#DIV/0!				#DIV/0!									#DIV/0!					#DIV/0!
					#DIV/0!				#DIV/0!									#DIV/0!					#DIV/0!
					#DIV/0!				#DIV/0!									#DIV/0!					#DIV/0!
					#DIV/0!				#DIV/0!									#DIV/0!					#DIV/0!
					#DIV/0!				#DIV/0!									#DIV/0!					#DIV/0!
					#DIV/0!				#DIV/0!									#DIV/0!					#DIV/0!
					#DIV/0!				#DIV/0!									#DIV/0!					#DIV/0!
					#DIV/0!				#DIV/0!									#DIV/0!					#DIV/0!
					#DIV/0!				#DIV/0!									#DIV/0!					#DIV/0!
					#DIV/0!				#DIV/0!									#DIV/0!					#DIV/0!
					#DIV/0!				#DIV/0!									#DIV/0!					#DIV/0!
					#DIV/0!				#DIV/0!									#DIV/0!					#DIV/0!
					#DIV/0!				#DIV/0!									#DIV/0!					#DIV/0!
					#DIV/0!				#DIV/0!									#DIV/0!					#DIV/0!
					#DIV/0!				#DIV/0!									#DIV/0!					#DIV/0!
					#DIV/0!				#DIV/0!									#DIV/0!					#DIV/0!
					#DIV/0!				#DIV/0!									#DIV/0!					#DIV/0!
					#DIV/0!				#DIV/0!									#DIV/0!					#DIV/0!
					#DIV/0!				#DIV/0!									#DIV/0!					#DIV/0!
					#DIV/0!				#DIV/0!									#DIV/0!					#DIV/0!
					#DIV/0!				#DIV/0!									#DIV/0!					#DIV/0!
					#DIV/0!				#DIV/0!									#DIV/0!					#DIV/0!
					#DIV/0!				#DIV/0!									#DIV/0!					#DIV/0!
					#DIV/0!				#DIV/0!									#DIV/0!					#DIV/0!
					#DIV/0!				#DIV/0!									#DIV/0!					#DIV/0!
					#DIV/0!				#DIV/0!									#DIV/0!					#DIV/0!
					#DIV/0!				#DIV/0!									#DIV/0!					#DIV/0!
					#DIV/0!				#DIV/0!									#DIV/0!					#DIV/0!
					#DIV/0!				#DIV/0!									#DIV/0!					#DIV/0!
					#DIV/0!				#DIV/0!									#DIV/0!					#DIV/0!
					#DIV/0!				#DIV/0!									#DIV/0!					#DIV/0!
					#DIV/0!				#DIV/0!									#DIV/0!					#DIV/0!
					#DIV/0!				#DIV/0!									#DIV/0!					#DIV/0!
					#DIV/0!				#DIV/0!									#DIV/0!					#DIV/0!
					#DIV/0!				#DIV/0!									#DIV/0!					#DIV/0!
					#DIV/0!				#DIV/0!									#DIV/0!					#DIV/0!
					#DIV/0!				#DIV/0!									#DIV/0!					#DIV/0!
					#DIV/0!				#DIV/0!									#DIV/0!					#DIV/0!
					#DIV/0!				#DIV/0!									#DIV/0!					#DIV/0!
					#DIV/0!				#DIV/0!									#DIV/0!					#DIV/0!
					#DIV/0!				#DIV/0!									#DIV/0!					#DIV/0!
					#DIV/0!				#DIV/0!									#DIV/0!					#DIV/0!
					#DIV/0!				#DIV/0!									#DIV/0!					#DIV/0!
					#DIV/0!				#DIV/0!									#DIV/0!					#DIV/0!
					#DIV/0!				#DIV/0!									#DIV/0!					#DIV/0!
					#DIV/0!				#DIV/0!									#DIV/0!					#DIV/0!
					#DIV/0!				#DIV/0!									#DIV/0!					#DIV/0!
					#DIV/0!				#DIV/0!									#DIV/0!					#DIV/0!
					#DIV/0!				#DIV/0!									#DIV/0!					#DIV/0!
					#DIV/0!				#DIV/0!									#DIV/0!					#DIV/0!
					#DIV/0!				#DIV/0!									#DIV/0!					#DIV/0!
					#DIV/0!				#DIV/0!									#DIV/0!					#DIV/0!
					#DIV/0!				#DIV/0!									#DIV/0!					#DIV/0!
					#DIV/0!				#DIV/0!									#DIV/0!					#DIV/0!
					#DIV/0!				#DIV/0!									#DIV/0!					#DIV/0!
					#DIV/0!				#DIV/0!									#DIV/0!					#DIV/0!
					#DIV/0!				#DIV/0!									#DIV/0!					#DIV/0!
					#DIV/0!				#DIV/0!									#DIV/0!					#DIV/0!
					#DIV/0!				#DIV/0!									#DIV/0!					#DIV/0!
					#DIV/0!				#DIV/0!									#DIV/0!					#DIV/0!
					#DIV/0!				#DIV/0!									#DIV/0!					#DIV/0!
					#DIV/0!				#DIV/0!									#DIV/0!					#DIV/0!
					#DIV/0!				#DIV/0!									#DIV/0!					#DIV/0!
					#DIV/0!				#DIV/0!									#DIV/0!					#DIV/0!
					#DIV/0!				#DIV/0!									#DIV/0!					#DIV/0!
					#DIV/0!				#DIV/0!									#DIV/0!					#DIV/0!
					#DIV/0!				#DIV/0!									#DIV/0!					#DIV/0!
					#DIV/0!				#DIV/0!									#DIV/0!					#DIV/0!
					#DIV/0!				#DIV/0!									#DIV/0!					#DIV/0!
					#DIV/0!				#DIV/0!									#DIV/0!					#DIV/0!
					#DIV/0!				#DIV/0!									#DIV/0!					#DIV/0!
					#DIV/0!				#DIV/0!									#DIV/0!					#DIV/0!
					#DIV/0!				#DIV/0!									#DIV/0!					#DIV/0!
					#DIV/0!				#DIV/0!									#DIV/0!					#DIV/0!
					#DIV/0!				#DIV/0!									#DIV/0!					#DIV/0!
					#DIV/0!				#DIV/0!									#DIV/0!					#DIV/0!
					#DIV/0!				#DIV/0!									#DIV/0!					#DIV/0!
					#DIV/0!				#DIV/0!									#DIV/0!					#DIV/0!
					#DIV/0!				#DIV/0!									#DIV/0!					#DIV/0!
					#DIV/0!				#DIV/0!									#DIV/0!					#DIV/0!
					#DIV/0!				#DIV/0!									#DIV/0!					#DIV/0!
					#DIV/0!				#DIV/0!									#DIV/0!					#DIV/0!
					#DIV/0!				#DIV/0!									#DIV/0!					#DIV/0!
					#DIV/0!				#DIV/0!									#DIV/0!					#DIV/0!
					#DIV/0!				#DIV/0!									#DIV/0!					#DIV/0!
					#DIV/0!				#DIV/0!									#DIV/0!					#DIV/0!
					#DIV/0!				#DIV/0!									#DIV/0!					#DIV/0!
					#DIV/0!				#DIV/0!									#DIV/0!					#DIV/0!
					#DIV/0!				#DIV/0!									#DIV/0!					#DIV/0!
					#DIV/0!				#DIV/0!									#DIV/0!					#DIV/0!
					#DIV/0!				#DIV/0!									#DIV/0!					#DIV/0!
					#DIV/0!				#DIV/0!									#DIV/0!					#DIV/0!
					#DIV/0!				#DIV/0!									#DIV/0!					#DIV/0!
					#DIV/0!				#DIV/0!									#DIV/0!					#DIV/0!
					#DIV/0!				#DIV/0!									#DIV/0!					#DIV/0!
					#DIV/0!				#DIV/0!									#DIV/0!					#DIV/0!
					#DIV/0!				#DIV/0!									#DIV/0!					#DIV/0!
					#DIV/0!				#DIV/0!									#DIV/0!					#DIV/0!
					#DIV/0!				#DIV/0!									#DIV/0!					#DIV/0!
					#DIV/0!				#DIV/0!									#DIV/0!					#DIV/0!
					#DIV/0!				#DIV/0!									#DIV/0!					#DIV/0!
					#DIV/0!				#DIV/0!									#DIV/0!					#DIV/0!
					#DIV/0!				#DIV/0!									#DIV/0!					#DIV/0!
					#DIV/0!				#DIV/0!									#DIV/0!					#DIV/0!
					#DIV/0!				#DIV/0!									#DIV/0!					#DIV/0!
					#DIV/0!				#DIV/0!									#DIV/0!					#DIV/0!
					#DIV/0!				#DIV/0!									#DIV/0!					#DIV/0!
					#DIV/0!				#DIV/0!									#DIV/0!					#DIV/0!
					#DIV/0!				#DIV/0!									#DIV/0!					#DIV/0!
					#DIV/0!				#DIV/0!									#DIV/0!					#DIV/0!
					#DIV/0!				#DIV/0!									#DIV/0!					#DIV/0!
					#DIV/0!				#DIV/0!									#DIV/0!					#DIV/0!
					#DIV/0!				#DIV/0!									#DIV/0!					#DIV/0!
					#DIV/0!				#DIV/0!									#DIV/0!					#DIV/0!
					#DIV/0!				#DIV/0!									#DIV/0!					#DIV/0!
					#DIV/0!				#DIV/0!									#DIV/0!					#DIV/0!

## Sheet: focal accumulations
	control cortex	inflammatory cortex	ischemic cortex	control white matter		inflammatory white matter	ischemic white matter	control subpial	inflammatory subpial		ischemic subpial	control perivascular cortex	inflammatory perivascular cortex	ischemic perivascular cortex
accumulations	2	4	3	4		5	7	1	3		1	0	0	0
sparse/negative	11	16	5	9		15	1	12	17		7	13	20	8
sum	13	20	8	13	0	20	8	13	20	0	8	13	20	8
	control cortex	control white matter	control subpial	control perivascular cortex	over all controll	inflammatory cortex	inflammatory white matter	inflammatory subpial	inflammatory perivascular cortex	over all inflam.	ischemic cortex	ischemic white matter	ischemic subpial	ischemic perivascular cortex	over all ischemic
accumulations	2	4	1	0	7	4	5	3	0	12	3	7	1	0	11
sparse/negative	11	9	12	13	45	16	15	17	20	68	5	1	7	8	21
sum	13	13	13	13	52	20	20	20	20	80	8	8	8	8	32
	inflammation	control	ischemia
cortex	0.2	0.153846	0.375
white matter	0.25	0.307692	0.875
subpial	0.15	0.0769231	0.125
perivascular	0	0	0
all subregions	0.15	0.134615	0.34375
neurons	0	0
fibre tracts	0.0555556	0
perivascular	0	0.166667
choroid plexus	0.4	0.571429
ependyma	0.333333	0.214286
periventricular	0.266667	0.285714
cortex cells	0.0666667	0.142857
white matter	0.0666667	0.0714286
perivascular	0	0.0714286
cornu ammonis	0.0666667	0.142857
dentate gyrus	0	0.0714286
all subregions	0.140625	0.196429
cerebellar white matter	0.0588	0.285714
Purkinje cells	0.0588	0.0714286
granular cells	0	0.0714286
temporal lobe - control						temporal lobe - inflammation
	accumulation	sparse/negative	sum	percent		accumulation	sparse/negative	sum	percent
choroid plexus	8	6	14	0.571429		6	9	15	0.4
ependyma	3	11	14	0.214286		5	10	15	0.333333
periventricular	4	10	14	0.285714		4	11	15	0.266667
cortex cells	2	12	14	0.142857		1	14	15	0.0666667
white matter	1	13	14	0.0714286		1	14	15	0.0666667
perivascular	1	13	14	0.0714286		0	16	16	0
cornu ammonis	2	12	14	0.142857		1	14	15	0.0666667
dentate gyrus	1	12	13	0.0769231		0	15	15	0
			0
CONTROL
	choroid plexus	ependyma	periventricular	cortex cells	white matter	perivascular	cornu ammonis	dentate gyrus
accumulation	8	3	4	2	1	1	2	1
sparse/negative	6	11	10	12	13	13	12	12
sum	14	14	14	14	14	14	14	13
percent	0.571429	0.214286	0.285714	0.142857	0.0714286	0.0714286	0.142857	0.0769231
INFL:
accumulation	6	5	4	1	1	0	1	0
sparse/negative	9	10	11	14	14	16	14	15
sum	15	15	15	15	15	16	15	15
percent	0.4	0.333333	0.266667	0.0666667	0.0666667	0	0.0666667	0

## Sheet: overview test results
Test	p (students t-test)		prism student´s t-test		Mann-Whitney test		prism fisher´s exact test		prism chi-square test
mean score all control vs. inflammation	#DIV/0!
meanscore Cortex K vs. E	0.723293
subpial	0.82507
cortex cells	0.810728
white matter	0.400263
mean score temporal lobe K vs. E	0.269589
choroid plexus K vs E	0.279052						0.4661		0.3559
ependyma K vs E	0.506408						0.6817		0.4735
periventricular zone	0.473209						1		0.9087
cortex cells temporal lobe	0.849957						0.5977		0.5008
white matter temporal lobe	0.325092						1		0.9597
perivascular temporal lobe	0.916883						0.4667		0.2769
cornu ammonis	0.484024						0.5977		0.5008
dentate gyrus	0.341019						0.4643		0.274
mean score basal ganglia K vs. E.	0.47611
basal ganglia neurons	0.670705
fibre tracts	0.659182
perivascular	0.211973
mean score cerebellum K vs. E	0.0187055
white matter cerebellum	0.295368
purkinje cells	0.00102598		0.0013		0.0013
granular cells	0.370088
mean score all K vs. I
mean score all regions neocortex K vs. I	0.119758						0.0303
cortex cells K vs. I	0.330689
cortex white matter K vs. I	0.0703806						0.0237
subpial	0.866392
perivascular	0.340893
